# Supplementary material for: Drug Response of Patient-Derived Lung Cancer Cells Predicts Clinical Outcomes of Targeted Therapy
Source: Cancers (Basel). 2024 Feb 14;16(4):778. doi: 10.3390/cancers16040778 (PMC10887363; doi:10.3390/cancers16040778)
Supplement: Supplementary file 1 [file cancers-16-00778-s001.zip]

Archive with 2 entries (2 files):
- 4_PDC Supple Figures_231226.pdf
- 5_PDC_Supple Tables_231227.pdf
